# Supplementary material for: Effect of berry maturity stages on the germination and protein constituents of African nightshade (Solanum scabrum) seeds
Source: Sci Rep. 2024 Dec 16;14:30482. doi: 10.1038/s41598-024-80312-6 (PMC11649806; doi:10.1038/s41598-024-80312-6)
Supplement: Supplementary file 3 — Supplementary Material 3 [file 41598_2024_80312_MOESM3_ESM.xlsx]

## Sheet: S3 Data
Table S3: Data for generation of heatmaps Figure 4 and 5. Data is based upon the abundance of spot volume in Delat2D software.

## Sheet: Fig. 4 Seed storage proteins
ID	Acc33	Abuku	Ole	identified from gel	abundance significant changed in
421	-1.63934	1.03	100.28	Ole M2	Ole M2; Acc33 M1
162	-8.33333	6.39	33.54	Ole M2	Ole M2
130	-1.72414	1.13	31.08	Ole M2	Ole M2; Acc 33M1
426	1.61	1.27	4.21	Ole M2	Ole M2
210	1.85	0.49	4.52	Ole M2	Ole M2
380	1.27	1.83	5.06	Ole M2	Ole M2
239	1.68	1.02	2.02	Ole M2	Ole M2; Acc 33 M2
178	1.1	1.93	1.64	Ole M2	Ole M2; Abuku M2
400	1.57	3.3	1.34	Acc 33 M2	Acc 33 M2; Abuku M2
98	1.69	-1.44928	3.48	Ole M2	Ole M2
154	1.49	-1.49254	3.71	Ole M2	Ole M2
208	2.64	-2	3.19	Ole M2	Ole M2; Acc 33 M2
425	7.49	-1.5625	2.37	Ole M2	Ole M2; Acc 33 M2
292	5.29	2.14	9.13	Ole M2	Ole M2; Acc 33 M2
328	1.27	-1.08696	12.8	Ole M2	Ole M2
322	-1.1236	2.36	3.62	Ole M2	Ole M2; Abuku M1
97	-3.0303	3.95	1.54	Acc 33 M1	Acc 33 M1; Abuku M2
194	-3.125	2.83	1.28	Acc 33 M1	Acc 33 M1; Abuku M2
381	-1.88679	6.27	1.14	Acc 33 M1	Acc 33 M1; Abuku M2
137	-7.14286	9.08	0	Ole M1	Ole M1
158	1.56	7.23	-5.55556	Ole M1	Ole M1
548	-1.03093	5.12	-7.14286	Ole M1	Ole M1
382	-1.04167	-1.69492	2.73	Ole M2	Ole M2; Abuku M1
510	-2.43902	-1.38889	4.76	Ole M2	Ole M2; Acc 33 M1
131	-3.57143	-1.0101	3.37	Ole M2	Ole M2; Acc 33 M1
491	-1.92308	-3.57143	2.65	Ole M2	Ole M2; Abuku M1
95	-1.66667	-4.34783	2.32	Ole M2	Ole M2; Abuku M1
334	2.49	-1.75439	-3.22581	Ole M1	Ole M1; Abuku M1
475	2.05	-2.38095	-1.14943	Acc 33 M2	Acc 33 M2; Abuku M1
71	1.59	-1.16279	-1.6129	Ole M1	Ole M1
365	1.66	-2.04082	-2.12766	Ole M1	Ole M1; Abuku M1
370	-1.26582	2.23	-2	Ole M1	Ole M1; Abuku M2
84	-1.35135	2.31	-3.44828	Ole M1	Ole M1
72	-2.08333	1.84	-2.85714	Ole M1	Ole M1; Abuku M2
75	-2.32558	1.47	-2.43902	Ole M1	Ole M1
354	-2.27273	1.12	-2.63158	Ole M1	Ole M1
10	-4.54545	-2.38095	-1.96078	Acc 33 M1	Acc 33 M1; Abuku M1
359	-1.96078	-1.53846	-6.25	Ole M1	Ole M1
406	12.39	1.14	-9.09091	Ole M1	Ole M1
360	13.55	-7.14286	-16.6667	Acc 33 M2	Acc 33 M2; Abuku M1
394	-5.26316	-1.92308	-25	Ole M1	Ole M1
423	-7.14286	1.26	-10	Ole M1	Ole M1
309	-8.33333	-1.17647	-12.5	Ole M1	Ole M1
411	1.26	-50	-4.7619	Ole M1	Ole M1; Abuku M1

## Sheet: Fig.5 other interest. proteins
ID	Acc33	Abuku	Ole	identified from gel	abundance significant changed in
421	-1.6352	1.0257	100.285	Ole M2	Ole M2; Acc M1
130	-1.72339	1.12796	31.0832	Ole M2	Ole M2; Acc M1
92	-1.1831	1.01309	14.982	Ole M2	Ole M2
204	2.72358	25.5412	3.14797	Ole M2	Ole M2; Acc 33 M2; Abuku M2
169	1.71134	5.0763	4.60907	Ole M2	Ole M2
400	1.57411	3.30027	1.34203	Acc 33 M2	Acc 33 M2; Abuku M2
109	-1.22992	2.77633	1.64162	Ole M2	Ole M2; Abuku M2
294	-1.76169	3.01865	1.3129	Acc 33 M1	Acc 33 M1; Abuku M2
183	-1.70887	1.37145	1.76162	Acc 33 M1	Acc 33 M1
164	-4.33836	1.84533	1.39082	Acc 33 M1	Acc 33 M1; Abuku M2
512	-1.54939	1.0557	3.55721	Ole M2	Ole M2
510	-2.46899	-1.39578	4.75508	Ole M2	Ole M2; Acc 33 M1
131	-3.58306	-1.01098	3.37012	Ole M2	Ole M2; Acc 33 M1
541	5.99544	1.01875	-5.90997	Ole M1	Ole M1
157	3.22581	-3.90938	2.51499	Ole M2	Ole M2; Abuku M1
454	-1.32055	-3.14101	-1.75168	Ole M1	Ole M1; Abuku M1
95	-1.65499	-4.44	2.32155	Ole M2	Ole M2; Abuku M1
121	-3.16802	-3.54902	1.18169	Acc 33 M1	Acc 33 M1; Abuku M1
84	-1.34596	2.3137	-3.46214	Ole M1	Ole M1
60	-2.72192	1.02438	-2.04678	Ole M1	Ole M1; Acc 33 M1
10	-4.63446	-2.38399	-1.9428	Acc 33 M1	Acc 33 M1; Abuku M1
463	-5.69948	-2.32599	-3.39566	Ole M1	Ole M1; Acc 33 M1; Abuku M1
446	-4.98305	14.2336	-33.5934	Acc 33 M1	Acc 33 M1; Abuku M2
360	13.5474	-7.06917	-17.7478	Acc 33 M2	Acc 33 M2; Abuku M1
394	-5.20438	-1.90816	-26.4352	Ole M1	Ole M1
562	-6.70711	-68.6667	-1.90842	Acc 33 M1	Acc 33 M1; Abuku M1
449	-29.8077	-42.6	-5.44152	Acc 33 M1	Acc 22 M1; Abuku M1
